# Supplementary material for: Synthesis, Characterization, Bioavailability and Antimicrobial Studies of Cefuroxime-Based Organic Salts and Ionic Liquids
Source: Pharmaceutics. 2024 Oct 2;16(10):1291. doi: 10.3390/pharmaceutics16101291 (PMC11510342; doi:10.3390/pharmaceutics16101291)
Supplement: Supplementary file 1 [file pharmaceutics-16-01291-s001.zip]

Archive with 1 entries (1 files):
- pharmaceutics-3124703-supplementary.pdf
